# Supplementary material for: Trends in Antimicrobial Resistance Patterns in Neisseria Gonorrhoeae in Australia and New Zealand: A Meta-analysis and Systematic Review
Source: Antibiotics (Basel). 2019 Oct 23;8(4):191. doi: 10.3390/antibiotics8040191 (PMC6963718; doi:10.3390/antibiotics8040191)
Supplement: Supplementary file 1 [file antibiotics-08-00191-s001.zip]

Archive with 5 entries (5 files):
- Figure Legend.docx
- Attachment 2_TableS2_Proportion of Ngonorrhoea isolates susceptible, reduced susceptible and resistant and the Odds ratios.xlsx
- Attachment 1_TableS1_Susceptibility data extracted from each studies included in the meta-analysis.xlsx
- Attachment 4_Figure S2_AUSTRALIA CMRP.png
- Attachment 3_Figure S1_AUSTRALIA PPNG.png
