# Supplementary material for: Trends in Antimicrobial Resistance Patterns in Neisseria Gonorrhoeae in Australia and New Zealand: A Meta-analysis and Systematic Review
Source: Antibiotics (Basel). 2019 Oct 23;8(4):191. doi: 10.3390/antibiotics8040191 (PMC6963718; doi:10.3390/antibiotics8040191)
Supplement: Supplementary file 1 [file antibiotics-08-00191-s001.zip › Attachment 2_TableS2_Proportion of Ngonorrhoea isolates susceptible, reduced susceptible and resistant and the Odds ratios.xlsx]

## Sheet: Hello
Country	Numerator	Region	Testtype	Antibiotic	intercept	coefficient	OddsRatio	L95CIOR	U95CIOR	P.Value	Prevalence	L95CIPrevalence	U95CIPrevalence
AUSTRALIA	AusSuseptibles	Aus	Suseptibles	Azithromycin	645.979	-0.318954	0.726909	0.641714	0.823415	5.30895e-07	0.972729	0.956112	0.983165
AUSTRALIA	AusSuseptibles	Aus	Suseptibles	Ceftriaxone	751.337	-0.371441	0.68974	0.591985	0.803636	1.903e-06	0.997254	0.985211	0.999495
AUSTRALIA	AusSuseptibles	Aus	Suseptibles	Ciprofloxacin	225.028	-0.111445	0.894541	0.873722	0.915855	1.76032e-20	0.864356	0.795643	0.912505
AUSTRALIA	AusSuseptibles	Aus	Suseptibles	Tetracycline	99.0158	-0.0483019	0.952846	0.926308	0.980144	0.00080344	0.887153	0.857001	0.911603
AUSTRALIA	AusSuseptibles	Aus	Suseptibles	penicillin	-68.8629	0.0343034	1.0349	0.980763	1.09202	0.210802	0.431288	0.278075	0.598888
AUSTRALIA	AusMediumResistance	Aus	Medium Resistance	Ceftriaxone	-840.872	0.415824	1.51562	1.2383	1.85504	5.50688e-05	0.0023652	0.000357963	0.0154538
AUSTRALIA	AusMediumResistance	Aus	Medium Resistance	Ciprofloxacin	739.027	-0.37293	0.688714	0.563651	0.841525	0.000264767	0.000412534	3.86533e-05	0.00438698
AUSTRALIA	AusMediumResistance	Aus	Medium Resistance	penicillin	862.078	-0.4344	0.647653	0.512335	0.818711	0.000280522	0.000997107	1.76767e-05	0.0533496
AUSTRALIA	AusHighResistance	Aus	High Resistance	Azithromycin	-486.722	0.239874	1.27109	1.04202	1.55051	0.0179842	0.0258407	0.0156859	0.0422872
AUSTRALIA	AusHighResistance	Aus	High Resistance	Ciprofloxacin	-422.419	0.209605	1.23319	1.16429	1.30617	8.95347e-13	0.0613443	0.0210274	0.165866
AUSTRALIA	AusHighResistance	Aus	High Resistance	Tetracycline	-102.019	0.0497945	1.05106	1.02141	1.08156	0.000646054	0.112101	0.0873149	0.142821
AUSTRALIA	AusHighResistance	Aus	High Resistance	penicillin	-94.2796	0.0465109	1.04761	1.02353	1.07225	8.8348e-05	0.217991	0.163484	0.284491
AUSTRALIA	NSWSuseptibles	NSW	Suseptibles	Azithromycin	1142.25	-0.565092	0.568308	0.503154	0.641898	9.39246e-20	0.979088	0.955964	0.990194
AUSTRALIA	NSWSuseptibles	NSW	Suseptibles	Ceftriaxone	452.562	-0.223045	0.800079	0.665104	0.962445	0.017981	0.985091	0.957295	0.994891
AUSTRALIA	NSWSuseptibles	NSW	Suseptibles	Ciprofloxacin	105.372	-0.0520847	0.949248	0.908454	0.991874	0.0201248	0.677182	0.598667	0.746832
AUSTRALIA	NSWSuseptibles	NSW	Suseptibles	Tetracycline	97.0094	-0.047421	0.953686	0.918562	0.990153	0.0132554	0.860155	0.821893	0.891284
AUSTRALIA	NSWSuseptibles	NSW	Suseptibles	penicillin	28.6087	-0.0141089	0.98599	0.885489	1.0979	0.797007	0.56584	0.400206	0.717967
AUSTRALIA	NSWMediumResistance	NSW	Medium Resistance	Ceftriaxone	-629.739	0.310962	1.36474	1.06847	1.74315	0.0127608	0.00979177	0.00236742	0.0395756
AUSTRALIA	NSWMediumResistance	NSW	Medium Resistance	Ciprofloxacin	1789.12	-0.899555	0.406751	0.065798	2.51446	0.333106	1.63008e-11	1.75528e-24	0.993438
AUSTRALIA	NSWMediumResistance	NSW	Medium Resistance	penicillin	312.225	-0.162682	0.849861	0.354114	2.03964	0.715699	3.83936e-07	3.26776e-10	0.000450891
AUSTRALIA	NSWHighResistance	NSW	High Resistance	Azithromycin	-1142.26	0.565095	1.75961	1.55788	1.98747	9.39401e-20	0.0209119	0.00980617	0.0440357
AUSTRALIA	NSWHighResistance	NSW	High Resistance	Ciprofloxacin	-114.52	0.056626	1.05826	1.01185	1.1068	0.013332	0.317476	0.245941	0.398813
AUSTRALIA	NSWHighResistance	NSW	High Resistance	Tetracycline	-97.0077	0.0474201	1.04856	1.00994	1.08866	0.0132573	0.139844	0.108715	0.178106
AUSTRALIA	NSWHighResistance	NSW	High Resistance	penicillin	2.08244	-0.00135841	0.998643	0.966885	1.03144	0.934342	0.343768	0.30001	0.390349
AUSTRALIA	VICSuseptibles	VIC	Suseptibles	Azithromycin	660.355	-0.326161	0.721689	0.569979	0.913781	0.00675292	0.964498	0.936842	0.980299
AUSTRALIA	VICSuseptibles	VIC	Suseptibles	Ceftriaxone	622.66	-0.307537	0.735255	0.599037	0.902449	0.00326293	0.988038	0.958618	0.996616
AUSTRALIA	VICSuseptibles	VIC	Suseptibles	Ciprofloxacin	114.283	-0.0565323	0.945036	0.901331	0.99086	0.0192829	0.671604	0.586374	0.746854
AUSTRALIA	VICSuseptibles	VIC	Suseptibles	Tetracycline	90.0966	-0.0438606	0.957087	0.897052	1.02114	0.184506	0.893297	0.848907	0.925785
AUSTRALIA	VICSuseptibles	VIC	Suseptibles	penicillin	52.8755	-0.0261476	0.974191	0.856179	1.10847	0.691457	0.585842	0.386838	0.760283
AUSTRALIA	VICMediumResistance	VIC	Medium Resistance	Ceftriaxone	-622.662	0.307539	1.36007	1.1081	1.66935	0.00326267	0.0119621	0.00338406	0.0413814
AUSTRALIA	VICMediumResistance	VIC	Medium Resistance	penicillin	1789.52	-0.900842	0.406227	0.0932939	1.76883	0.230079	4.66508e-07	4.26359e-10	0.000510177
AUSTRALIA	VICHighResistance	VIC	High Resistance	Azithromycin	-660.357	0.326162	1.38564	1.09435	1.75446	0.00675299	0.0355019	0.0197013	0.0631582
AUSTRALIA	VICHighResistance	VIC	High Resistance	Ciprofloxacin	-125.769	0.0622347	1.06421	1.01206	1.11905	0.0151958	0.321695	0.24238	0.412822
AUSTRALIA	VICHighResistance	VIC	High Resistance	Tetracycline	-90.0831	0.0438539	1.04483	0.979291	1.11475	0.18457	0.106703	0.0742143	0.151094
AUSTRALIA	QLDSuseptibles	QLD	Suseptibles	Azithromycin	21.5563	-0.00904487	0.990996	0.756441	1.29828	0.947667	0.965617	0.946419	0.978095
AUSTRALIA	QLDSuseptibles	QLD	Suseptibles	Ceftriaxone	333.756	-0.16387	0.848852	0.761872	0.945763	0.00296874	0.986807	0.974792	0.993135
AUSTRALIA	QLDSuseptibles	QLD	Suseptibles	Ciprofloxacin	183.93	-0.0908147	0.913187	0.868834	0.959804	0.000350248	0.817064	0.738876	0.875776
AUSTRALIA	QLDSuseptibles	QLD	Suseptibles	Tetracycline	233.747	-0.115513	0.890909	0.86481	0.917795	2.64054e-14	0.878533	0.810997	0.924193
AUSTRALIA	QLDSuseptibles	QLD	Suseptibles	penicillin	112.587	-0.0557004	0.945822	0.816378	1.09579	0.458232	0.665511	0.438187	0.835405
AUSTRALIA	QLDMediumResistance	QLD	Medium Resistance	Ceftriaxone	-464.317	0.228461	1.25666	1.03083	1.53198	0.0237997	0.00628765	0.00194698	0.0201106
AUSTRALIA	QLDMediumResistance	QLD	Medium Resistance	penicillin	1621.71	-0.816981	0.441763	0.100433	1.94314	0.279703	1.33192e-11	1.10961e-21	0.137839
AUSTRALIA	QLDHighResistance	QLD	High Resistance	Azithromycin	-21.5493	0.00904141	1.00908	0.770249	1.32197	0.947686	0.0343831	0.0219048	0.0535806
AUSTRALIA	QLDHighResistance	QLD	High Resistance	Ceftriaxone	16.582	-0.01615	0.98398	0.583682	1.65881	0.95167	1.29186e-07	1.02453e-14	0.619618
AUSTRALIA	QLDHighResistance	QLD	High Resistance	Ciprofloxacin	-188.355	0.0930119	1.09747	1.04538	1.15216	0.000177618	0.18117	0.122811	0.259071
AUSTRALIA	QLDHighResistance	QLD	High Resistance	Tetracycline	-233.744	0.115512	1.12245	1.08957	1.15632	2.63718e-14	0.121467	0.0758071	0.189005
AUSTRALIA	QLDHighResistance	QLD	High Resistance	penicillin	-66.2393	0.032369	1.0329	1.01115	1.05511	0.00286861	0.229797	0.200921	0.261464
AUSTRALIA	ACTTASSuseptibles	ACT&TAS	Suseptibles	Azithromycin	757.492	-0.374233	0.687817	0.406481	1.16387	0.163169	0.970306	0.928013	0.988071
AUSTRALIA	ACTTASSuseptibles	ACT&TAS	Suseptibles	penicillin	48.5279	-0.0236244	0.976652	0.859108	1.11028	0.718044	0.737382	0.58648	0.847532
AUSTRALIA	ACTTASMediumResistance	ACT&TAS	Medium Resistance	penicillin	160.143	-0.0915074	0.912555	0.330943	2.51631	0.859648	2.96696e-11	4.43802e-26	0.99995
AUSTRALIA	ACTTASHighResistance	ACT&TAS	High Resistance	Azithromycin	-757.484	0.374229	1.45387	0.859197	2.46013	0.163174	0.0296939	0.011929	0.0719874
AUSTRALIA	ACTTASHighResistance	ACT&TAS	High Resistance	penicillin	-7.85414	0.00324906	1.00325	0.930961	1.08116	0.932143	0.210863	0.155045	0.280115
AUSTRALIA	NTSuseptibles	NT	Suseptibles	Azithromycin	542.201	-0.266276	0.766228	0.454516	1.29171	0.31764	0.996853	0.992463	0.99869
AUSTRALIA	NTSuseptibles	NT	Suseptibles	Ceftriaxone	484.083	-0.237328	0.788732	0.583495	1.06616	0.122743	0.999286	0.994378	0.99991
AUSTRALIA	NTSuseptibles	NT	Suseptibles	Ciprofloxacin	255.931	-0.12575	0.881836	0.839518	0.926286	5.39406e-07	0.96572	0.942301	0.979837
AUSTRALIA	NTSuseptibles	NT	Suseptibles	Tetracycline	558.017	-0.276783	0.758219	0.690036	0.833138	8.55373e-09	0.904389	0.727241	0.971063
AUSTRALIA	NTSuseptibles	NT	Suseptibles	penicillin	115.518	-0.056302	0.945254	0.794757	1.12425	0.524562	0.917778	0.788931	0.970874
AUSTRALIA	NTMediumResistance	NT	Medium Resistance	Ceftriaxone	-484.076	0.237325	1.26785	0.937946	1.7138	0.122745	0.000713879	9.02626e-05	0.00562178
AUSTRALIA	NTMediumResistance	NT	Medium Resistance	penicillin	73.9856	-0.0434038	0.957525	0.395975	2.31543	0.923249	4.82666e-11	1.03631e-20	0.183543
AUSTRALIA	NTHighResistance	NT	High Resistance	Azithromycin	-542.201	0.266276	1.3051	0.774164	2.20015	0.317641	0.00314663	0.00131032	0.00753699
AUSTRALIA	NTHighResistance	NT	High Resistance	Ciprofloxacin	-255.93	0.125749	1.134	1.07958	1.19116	5.39556e-07	0.0342798	0.0201629	0.0576984
AUSTRALIA	NTHighResistance	NT	High Resistance	Tetracycline	-558.017	0.276783	1.31888	1.20028	1.4492	8.55372e-09	0.0956106	0.0289366	0.272759
AUSTRALIA	NTHighResistance	NT	High Resistance	penicillin	-63.1348	0.0299499	1.0304	1.00159	1.06004	0.0384501	0.0479843	0.0395775	0.0580688
AUSTRALIA	SASuseptibles	SA	Suseptibles	Azithromycin	1395.73	-0.691167	0.500991	0.334525	0.750292	0.000796043	0.966673	0.897965	0.989648
AUSTRALIA	SASuseptibles	SA	Suseptibles	Ceftriaxone	320.645	-0.157001	0.854703	0.687159	1.0631	0.158445	0.992222	0.980427	0.996931
AUSTRALIA	SASuseptibles	SA	Suseptibles	Ciprofloxacin	235.392	-0.116616	0.889927	0.840271	0.942517	6.86498e-05	0.758459	0.638017	0.848352
AUSTRALIA	SASuseptibles	SA	Suseptibles	Tetracycline	390.03	-0.193131	0.824374	0.745023	0.912176	0.000183947	0.927715	0.822709	0.9726
AUSTRALIA	SASuseptibles	SA	Suseptibles	penicillin	61.4995	-0.0302472	0.970206	0.865086	1.0881	0.60519	0.675641	0.503318	0.810667
AUSTRALIA	SAMediumResistance	SA	Medium Resistance	Ceftriaxone	-438.07	0.215271	1.2402	0.94074	1.63498	0.12683	0.0066562	0.00233304	0.018839
AUSTRALIA	SAHighResistance	SA	High Resistance	Azithromycin	-1395.71	0.691154	1.99602	1.3328	2.98926	0.000796138	0.0333274	0.0103522	0.102036
AUSTRALIA	SAHighResistance	SA	High Resistance	Ceftriaxone	327.677	-0.167007	0.846193	0.603672	1.18615	0.332426	0.000400962	5.64783e-05	0.00284063
AUSTRALIA	SAHighResistance	SA	High Resistance	Ciprofloxacin	-254.762	0.126232	1.13454	1.07828	1.19374	1.1486e-06	0.229846	0.141383	0.351031
AUSTRALIA	SAHighResistance	SA	High Resistance	Tetracycline	-390.033	0.193133	1.21304	1.09628	1.34224	0.000183969	0.0722851	0.0274006	0.177292
AUSTRALIA	SAHighResistance	SA	High Resistance	penicillin	-30.6846	0.0147114	1.01482	0.966245	1.06584	0.556628	0.244597	0.192335	0.305686
AUSTRALIA	WASuseptibles	WA	Suseptibles	Azithromycin	735.685	-0.363486	0.695248	0.587714	0.822457	2.23627e-05	0.96926	0.944555	0.983153
AUSTRALIA	WASuseptibles	WA	Suseptibles	Ceftriaxone	565.978	-0.279115	0.756453	0.596832	0.958764	0.0209876	0.990856	0.972523	0.996995
AUSTRALIA	WASuseptibles	WA	Suseptibles	Ciprofloxacin	236.622	-0.116944	0.889635	0.843095	0.938745	1.99262e-05	0.844283	0.760462	0.902532
AUSTRALIA	WASuseptibles	WA	Suseptibles	Tetracycline	27.0082	-0.0128112	0.987271	0.961862	1.01335	0.335525	0.782625	0.753402	0.809263
AUSTRALIA	WASuseptibles	WA	Suseptibles	penicillin	78.9664	-0.0387816	0.961961	0.853691	1.08396	0.524396	0.741964	0.575254	0.859251
AUSTRALIA	WAMediumResistance	WA	Medium Resistance	Ceftriaxone	-684.875	0.338129	1.40232	1.04424	1.88318	0.0245914	0.00772089	0.00215245	0.0273009
AUSTRALIA	WAHighResistance	WA	High Resistance	Azithromycin	-735.669	0.363479	1.43832	1.21586	1.70149	2.2361e-05	0.0307407	0.0168474	0.0554451
AUSTRALIA	WAHighResistance	WA	High Resistance	Ceftriaxone	296.957	-0.152131	0.858876	0.622158	1.18566	0.355091	0.000175716	2.47517e-05	0.00124629
AUSTRALIA	WAHighResistance	WA	High Resistance	Ciprofloxacin	-249.154	0.123166	1.13107	1.07282	1.19249	4.99215e-06	0.15154	0.0936346	0.235933
AUSTRALIA	WAHighResistance	WA	High Resistance	Tetracycline	-126.541	0.0622972	1.06428	1.03164	1.09795	8.83761e-05	0.192108	0.150018	0.242637
AUSTRALIA	WAHighResistance	WA	High Resistance	penicillin	-39.9507	0.0191632	1.01935	0.987278	1.05246	0.240017	0.190158	0.16076	0.2235
NZ	NZSuseptibles	NZ	Suseptibles	Azithromycin	2316.09	-1.15051	0.316476	0	Inf	0.999518	0.996703	1.00262e-07	1
NZ	NZSuseptibles	NZ	Suseptibles	Ceftriaxone	5860.09	-2.90642	0.0546712	5.0153e-17	5.95964e+13	0.869323	0.999475	0.851897	0.999998
NZ	NZSuseptibles	NZ	Suseptibles	Ciprofloxacin	457.712	-0.227041	0.796888	0.686546	0.924965	0.0028294	0.974486	0.354633	0.999623
NZ	NZSuseptibles	NZ	Suseptibles	Tetracycline	288.471	-0.143568	0.866262	0.852435	0.880314	1.78971e-68	0.758409	0.325234	0.953371
NZ	NZSuseptibles	NZ	Suseptibles	penicillin	578.996	-0.289518	0.748624	0.715424	0.783364	6.6231e-36	0.380616	0.016813	0.956677
NZ	NZMediumResistance	NZ	Medium Resistance	Ceftriaxone	-4211.87	2.08844	8.07232	0	Inf	0.999611	0.00302678	4.00794e-05	0.186967
NZ	NZMediumResistance	NZ	Medium Resistance	Ciprofloxacin	4319.91	-2.15811	0.115543	0	Inf	0.999598	0.00351666	1.42853e-05	0.46576
NZ	NZMediumResistance	NZ	Medium Resistance	Tetracycline	-212.352	0.1042	1.10982	0.82003	1.50203	0.499753	0.0194334	0.000295766	0.570373
NZ	NZMediumResistance	NZ	Medium Resistance	penicillin	-751.665	0.374544	1.45433	1.12008	1.88833	0.0049384	0.0960613	0.000186701	0.983734
NZ	NZHighResistance	NZ	High Resistance	Ciprofloxacin	-311.67	0.154293	1.16683	1.12502	1.2102	1.16641e-16	0.155766	0.0482372	0.401803
NZ	NZHighResistance	NZ	High Resistance	Tetracycline	-525.074	0.260663	1.29779	1.00433	1.67699	0.0462601	0.0313996	0.000372094	0.738441
NZ	NZHighResistance	NZ	High Resistance	penicillin	-124.11	0.0606716	1.06255	1.03559	1.09021	3.71034e-06	0.065149	0.0284465	0.142272
Country	Numerator	Region	Testtype	Antibiotic	intercept	coefficient	OddsRatio	L95CIOR	U95CIOR	P.Value	Prevalence	L95CIPrevalence	U95CIPrevalence
AUSTRALIA	PPNG-Resistance	AUSTRALIA	PPNG Resistance	penicillin	72.7623	-0.0371944	0.963489	0.855901	1.0846	0.538108	0.139185	0.0595788	0.292119
NZ	PPNG-Resistance	NZ	PPNG Resistance	penicillin	1830.89	-0.922867	0.397378	0	Inf	0.999614	0.00312424	5.06394e-05	0.162446
AUSTRALIA	PPNG-Resistance	ACTTAS	PPNG Resistance	penicillin	-229.508	0.113311	1.11998	1.02019	1.22953	0.0173183	0.0840749	0.046833	0.146384
AUSTRALIA	PPNG-Resistance	NSW	PPNG Resistance	penicillin	-152.289	0.0749477	1.07783	1.03475	1.1227	0.000316135	0.110818	0.0811391	0.149585
AUSTRALIA	PPNG-Resistance	NT	PPNG Resistance	penicillin	-74.2703	0.0353609	1.03599	1.0025	1.07061	0.0349589	0.034648	0.0273595	0.0437907
AUSTRALIA	PPNG-Resistance	QLD	PPNG Resistance	penicillin	-171.574	0.084498	1.08817	1.02626	1.15381	0.00469351	0.0974374	0.0654525	0.142667
AUSTRALIA	PPNG-Resistance	AUSTRALIA	PPNG Resistance	penicillin	72.7623	-0.0371944	0.963489	0.855901	1.0846	0.538108	0.139185	0.0595788	0.292119
AUSTRALIA	PPNG-Resistance	AUSTRALIA	PPNG Resistance	penicillin	72.7623	-0.0371944	0.963489	0.855901	1.0846	0.538108	0.139185	0.0595788	0.292119
AUSTRALIA	PPNG-Resistance	ACTTAS	PPNG Resistance	penicillin	-229.508	0.113311	1.11998	1.02019	1.22953	0.0173183	0.0840749	0.046833	0.146384
AUSTRALIA	PPNG-Resistance	NSW	PPNG Resistance	penicillin	-152.289	0.0749477	1.07783	1.03475	1.1227	0.000316135	0.110818	0.0811391	0.149585
AUSTRALIA	PPNG-Resistance	NT	PPNG Resistance	penicillin	-74.2703	0.0353609	1.03599	1.0025	1.07061	0.0349589	0.034648	0.0273595	0.0437907
AUSTRALIA	PPNG-Resistance	QLD	PPNG Resistance	penicillin	-171.574	0.084498	1.08817	1.02626	1.15381	0.00469351	0.0974374	0.0654525	0.142667
AUSTRALIA	PPNG-Resistance	SA	PPNG Resistance	penicillin	-161.693	0.0798775	1.08315	0.962187	1.21933	0.186167	0.167083	0.0903118	0.288425
AUSTRALIA	PPNG-Resistance	VIC	PPNG Resistance	penicillin	-162.182	0.080122	1.08342	0.962531	1.21949	0.184405	0.16723	0.0904148	0.288601
AUSTRALIA	PPNG-Resistance	WA	PPNG Resistance	penicillin	-143.101	0.0704331	1.07297	1.01938	1.12938	0.00705412	0.125795	0.0900109	0.173099
Country	Numerator	Region	Testtype	Antibiotic	intercept	coefficient	OddsRatio	L95CIOR	U95CIOR	P.Value	Prevalence	L95CIPrevalence	U95CIPrevalence
AUSTRALIA	CMRP-Resistance	AUSTRALIA	CMRP-Resistance	penicillin	184.487	-0.0924701	0.911676	0.780466	1.06495	0.243487	0.243074	0.0969519	0.489943
NZ	CMRP-Resistance	NZ	CMRP-Resistance	penicillin	-2183.16	1.08364	2.95541	0	Inf	0.999546	0.0051492	1.16634e-07	0.995665
AUSTRALIA	CMRP-Resistance	ACTTAS	CMRP-Resistance	penicillin	223.452	-0.11251	0.893589	0.782183	1.02086	0.0977097	0.10483	0.0540076	0.193684
AUSTRALIA	CMRP-Resistance	NSW	CMRP-Resistance	penicillin	28.146	-0.0146486	0.985458	0.917071	1.05894	0.689748	0.23197	0.174387	0.301621
AUSTRALIA	CMRP-Resistance	NT	CMRP-Resistance	penicillin	77.9132	-0.0409296	0.959897	0.908851	1.01381	0.14209	0.0147137	0.0106527	0.0202912
AUSTRALIA	CMRP-Resistance	QLD	CMRP-Resistance	penicillin	262.965	-0.132541	0.875867	0.716587	1.07055	0.195577	0.0580264	0.0215048	0.14724
AUSTRALIA	CMRP-Resistance	WA	CMRP-Resistance	penicillin	91.7621	-0.0474921	0.953618	0.759378	1.19754	0.682773	0.03023	0.00990536	0.0885295
