# Supplementary material for: Trends in Antimicrobial Resistance Patterns in Neisseria Gonorrhoeae in Australia and New Zealand: A Meta-analysis and Systematic Review
Source: Antibiotics (Basel). 2019 Oct 23;8(4):191. doi: 10.3390/antibiotics8040191 (PMC6963718; doi:10.3390/antibiotics8040191)
Supplement: Supplementary file 1 [file antibiotics-08-00191-s001.zip › Attachment 1_TableS1_Susceptibility data extracted from each studies included in the meta-analysis.xlsx]

## Sheet: Sheet1
Author	Drug	Location	Time2	Time3	Time	isolates-n	suseptibles	medium-resistance	high-resistance	ACTTASisolates-n	ACTTASsuseptibles	ACTTASmedium-resistance	ACTTAShigh-resistance	NSWisolates-n	NSWsuseptibles	NSWmedium-resistance	NSWhigh-resistance	NTisolates-n	NTsuseptibles	NTmedium-resistance	NThigh-resistance	QLDisolates-n	QLDsuseptibles	QLDmedium-resistance	QLDhigh-resistance	SAisolates-n	SAsuseptibles	SAmedium-resistance	SAhigh-resistance	VICisolates-n	VICsuseptibles	VICmedium-resistance	VIChigh-resistance	WAisolates-n	WAsuseptibles	WAmedium-resistance	WAhigh-resistance
Australian Gonococcal Surveillance Programme, 1988 #436	penicillin	AUSTRALIA	1981	0	0	5387	2257	2403	196
Australian Gonococcal Surveillance Programme, 1988 #436	penicillin	AUSTRALIA	1982	0	0	6428	1756	3278	249
Australian Gonococcal Surveillance Programme, 1988 #436	penicillin	AUSTRALIA	1983	0	0	4999	1295	2599	324
Australian Gonococcal Surveillance Programme, 1988 #436	penicillin	AUSTRALIA	1984	0	0	4787	1240	2870	321
Australian Gonococcal Surveillance Programme, 1988 #436	penicillin	AUSTRALIA	1985	0	0	4064	1101	2633	515
Brett, 1992 #209	Augmentin	NZ	1988	0	1	486	486
Brett, 1992 #209	Azithromycin	NZ	1988	0	1	486	486
Brett, 1992 #209	Cafotaxime	NZ	1988	0	1	486	486
Brett, 1992 #209	Cefoxitin	NZ	1988	0	1	486	486
Brett, 1992 #209	Ceftriaxone	NZ	1988	0	1	486	486
Brett, 1992 #209	Cefuroxime	NZ	1988	0	1	486	486
Brett, 1992 #209	Ciprofloxacin	NZ	1988	0	1	486	486
Brett, 1992 #209	CMRP	NZ	1988	0	1	486	0	1	0
Brett, 1992 #209	penicillin	NZ	1988	0	1	486	474	0	11
Brett, 1992 #209	PPNG	NZ	1988	0	1	486	0	0	11
Brett, 1992 #209	Gentamicin	NZ	1988	0	1	486	486
Brett, 1992 #209	Spectinomycin	NZ	1988	0	1	486	486
Brett, 1992 #209	Tetracycline	NZ	1988	0	1	486	468	18	0
Goire, 2017 #305	Azithromycin	AUSTRALIA	2015	1	6	614	596	0	18
Goire, 2017 #305	Ceftriaxone	AUSTRALIA	2015	1	6	614	584	30	0
Goire, 2017 #305	penicillin	AUSTRALIA	2015	1	6	614	0	122	492
Heffernan, 2004 #107	Ceftriaxone	NZ	2003	1	4	413	413	0	0
Heffernan, 2004 #107	Ciprofloxacin	NZ	2003	1	4	413	361	24	28
Heffernan, 2004 #107	penicillin	NZ	2003	1	4	413	93	283	37
Heffernan, 2004 #107	Spectinomycin	NZ	2003	1	4	413	413
Heffernan, 2004 #107	Tetracycline	NZ	2002	1	4	413	298	0	115
Lahra, 2011 #445	Ceftriaxone	AUSTRALIA	2010	1	5	3997	3806	191	0	41	39	2	0	1321	1247	74	0	423	422	1	0	811	785	26	0	163	144	19	0	911	859	52	0	327	310	17	0
Lahra, 2011 #445	Ciprofloxacin	AUSTRALIA	2010	1	5	3997	2612	0	1385	41	22	0	19	1321	781	0	540	423	407	0	16	811	585	0	226	163	96	0	67	911	515	0	396	327	196	0	131
Lahra, 2011 #445	CMRP	AUSTRALIA	2010	1	5	3997	0	0	699	41			4	1321			226	423			9	811			101	163			39	911			265	327			60
Lahra, 2011 #445	penicillin	AUSTRALIA	2010	1	5	3997	2836	0	1161	41	30	0	11	1321	909	0	412	423	399	0	24	811	626	0	185	163	103	0	60	911	527	0	384	327	214	0	113
Lahra, 2011 #445	PPNG	AUSTRALIA	2010	1	5	3997	0	0	462	41			3	1321			186	423			15	811			84	163			21	911			119	327			53
Lahra, 2011 #445	Spectinomycin	AUSTRALIA	2010	1	5	3997	3997	0	0	41	30	0	0	1321	1321	0	0	423	423	0	0	811	811	0	0	163	163	0	0	911	911	0	0	327	327	0	0
Lahra, 2011 #445	Tetracycline	AUSTRALIA	2010	1	5	3997	3175	0	822	41	33	0	8	1321	1011	0	310	423	312	0	111	811	677	0	134	163	129	0	34	911	763	0	148	327	250	0	77
Lahra, 2012 #448	Ceftriaxone	AUSTRALIA	2011	1	6	4230	4096	134	0	70	68	2	0	1332	1274	58	0	472	470	2	0	789	771	18	0	176	175	1	0	937	887	50	0	454	451	3	0
Lahra, 2012 #448	Ciprofloxacin	AUSTRALIA	2011	1	6	4230	3098	33	1099	70	56	0	14	1332	879	0	453	472	456	0	16	789	645	0	144	176	139	0	37	937	559	0	378	454	364	0	90
Lahra, 2012 #448	CMRP	AUSTRALIA	2011	1	6	4230	0	0	579	70				1332			186	472			7	789			71	176			14	937			290.47	454			14
Lahra, 2012 #448	penicillin	AUSTRALIA	2011	1	6	4230	93	3084	1053	70	9	51	10	1332	27	932	373	472	5	448	19	789	3	631	150	176	4	144	28	937	9	515	412	454	11	361	82
Lahra, 2012 #448	PPNG	AUSTRALIA	2011	1	6	4230	0	0	474	70				1332			186	472			12	789			79	176			14	937			121.81	454			68
Lahra, 2012 #448	Spectinomycin	AUSTRALIA	2011	1	6	4230	4230	0	0	70	70	0	0	1332	1332	0	0	472	472	0	0	789	789	0	0	176	176	0	0	937	937	0	0	454	454	0	0
Lahra, 2012 #448	Tetracycline	AUSTRALIA	2011	1	6	4230	3497	0	733	70	62	0	8	1332	1096	0	236	472	358	0	114	789	640	0	149	176	152	0	24	937	842	0	95	454	347	0	107
Lahra, 2013 #446	Azithromycin	AUSTRALIA	2012	1	6	4718	4655	0	63	70	70	0	0	1701	1692	0	9	324	323	0	1	708	693	0	15	150	149	0	1	1249	1215	0	34	516	513	0	3
Lahra, 2013 #446	Ceftriaxone	AUSTRALIA	2012	1	6	4718	4394	324	0	70	54	2	0	1701	1625	76	0	324	324	0	0	708	691	17	0	150	149	1	0	1249	1144	105	0	516	393	123	0
Lahra, 2013 #446	Ciprofloxacin	AUSTRALIA	2012	1	6	4718	3282	0	1436	70	46	0	24	1701	1162	0	539	324	315	0	9	708	588	0	120	150	101	0	49	1249	677	0	572	516	393	0	123
Lahra, 2013 #446	CMRP	AUSTRALIA	2012	1	6	4718	0	0	815	70	0	0	0	1701	0	0		324	0	0	1	708	0	0	0	150	0	0	0	1249	0	0	0	516	0	0	0
Lahra, 2013 #446	penicillin	AUSTRALIA	2012	1	6	4718	3205	0	1513	70	57	0	13	1701	1219	0	482	324	314	0	10	708	525	0	183	150	97	0	53	1249	583	0	666	516	410	0	106
Lahra, 2013 #446	PPNG	AUSTRALIA	2012	1	6	4718	0	0	698	70	0	0	13	1701	0	0	482	324	0	0	9	708	0	0	183	150	0	0	53	1249	0	0	666	516	0	0	106
Lahra, 2013 #446	Spectinomycin	AUSTRALIA	2012	1	6	4718	4718	0	0	70	70	0	0	1701	1701	0	0	324	324	0	0	708	708	0	0	150	150	0	0	1249	1249	0	0	516	516	0	0
Lahra, 2013 #446	Tetracycline	AUSTRALIA	2012	1	6	4718	4365	0	353	70	64	0	6	1701	1531	0	170	324	280	0	44	708	557	0	151	150	125	0	25	1249	1137	0	112	516	383	0	133
Lahra, 2015 #447	Azithromycin	AUSTRALIA	2013	1	6	4897	4793	0	104	89	88	0	1	1555	1541	0	14	344	343	0	1	670	632	0	38	212	206	0	6	1539	1504	0	35	488	479	0	9
Lahra, 2015 #447	Ceftriaxone	AUSTRALIA	2013	1	6	4897	4468	429	0	89	78	11	0	1555	1372	183	0	344	340	4	0	670	637	33	0	212	208	4	0	1539	1358	181	0	488	475	13	0
Lahra, 2015 #447	Ciprofloxacin	AUSTRALIA	2013	1	6	4897	3228	0	1669	89	58	0	31	1555	1002	0	553	344	315	0	29	670	476	0	195	212	156	0	56	1539	856	0	683	488	365	0	123
Lahra, 2015 #447	CMRP	AUSTRALIA	2013	1	6	4897			978	89				1555				344				670				212				1539				488
Lahra, 2015 #447	penicillin	AUSTRALIA	2013	1	6	4897	3196	0	1701	89	65	0	24	1555	962	0	593	344	319	0	25	670	461	0	209	212	173	0	39	1539	861	0	678	488	355	0	133
Lahra, 2015 #447	PPNG	AUSTRALIA	2013	1	6	4897			722	89				1555				344				670				212				1539				488
Lahra, 2015 #447	Spectinomycin	AUSTRALIA	2013	1	6	4897	4897	0	0	89	89	0	0	1555	1555	0	0	344	344	0	0	670	670	0	0	212	212	0	0	1539	1539	0	0	488	488	0	0
Lahra, 2015 #447	Tetracycline	AUSTRALIA	2013	1	6	4897	4211	0	686	89				1555	1337	0	218	344	296	0	48	670	543	0	127	212	176	0	36	1539				488	386	0	102
Lahra, 2015 #454	Azithromycin	AUSTRALIA	2014	1	6	4808	4685	0	119	105	97	0	8	1672	1639	0	33	229	229	0	0	650	627	0	23	207	206	0	1	1440	1407	0	33	501	480	0	21
Lahra, 2015 #454	Ceftriaxone	AUSTRALIA	2014	1	6	4808	4546	258	0	105	103	2	0	1672	1553	119	0	229	225	4	0	650	629	0	21	207	205	2	0	1440	1345	95	0	501	487	14	0
Lahra, 2015 #454	Ciprofloxacin	AUSTRALIA	2014	1	6	4808	3054	0	1705	105	64	0	41	1672	946	0	726	229	198	0	31	650	466	0	184	207	121	0	86	1440	881	0	559	501	278	0	223
Lahra, 2015 #454	CMRP	AUSTRALIA	2014	1	6	4808			718	105				1672				229	0	0	3	650				207				1440				501
Lahra, 2015 #454	penicillin	AUSTRALIA	2014	1	6	4808	3434	0	1370	105	89	0	16	1672	947	0	725	229	206	0	23	650	497	0	153	207	185	0	22	1440	1118	0	322	501	392	0	109
Lahra, 2015 #454	PPNG	AUSTRALIA	2014	1	6	4808			652	105				1672				229	0	0	20	650				207				1440				501
Lahra, 2015 #454	Spectinomycin	AUSTRALIA	2014	1	6	4808	4808	0	0	105	105	0	0	1672	1672	0	0	229	229	0	0	650	650	0	0	207	207	0	0	1440	1440	0	0	501	501	0	0
Lahra, 2015 #454	Tetracycline	AUSTRALIA	2014	1	6	4808	3891	0	913	105	75	0	0	1672	1237	0	435	229	128	0	101	650				207				1440				501	386	0	115
Lahra, 2017 #455	Azithromycin	AUSTRALIA	2015	1	6	5411	5273	0	98	92	91	0	1	1905	1862	0	43	258	258	0	0	728	686	0	42	251	244	0	7	1695	1665	0	30	482	467	0	15
Lahra, 2017 #455	Ceftriaxone	AUSTRALIA	2015	1	6	5411	5313	98	0	92	92	0	0	1905	1853	52	0	258	258	0	0	728	721	7	0	251	242	9	0	1695	1670	25	0	482	477	5	0
Lahra, 2017 #455	Ciprofloxacin	AUSTRALIA	2015	1	6	5411	3939	0	1473	92	74	0	18	1905	1221	0	684	258	244	0	14	728	542	0	186	251	148	0	103	1695	1312	0	383	482	397	0	85
Lahra, 2017 #455	CMRP	AUSTRALIA	2015	1	6	5411	0	0	511	92				1905				258	0	0	3	728				251				1695				482
Lahra, 2017 #455	penicillin	AUSTRALIA	2015	1	6	5411	4194	0	1217	92	67	0	25	1905	1317	0	588	258	243	0	15	728	527	0	201	251	199	0	52	1695	1438	0	2576	482	403	0	79
Lahra, 2017 #455	PPNG	AUSTRALIA	2015	1	6	5411	0	0	706	92				1905				258	0	0	12	728				251				1695				482
Lahra, 2017 #455	Spectinomycin	AUSTRALIA	2015	1	6	5411	5411	0	0	92	92	0	0	1905	1905	0	0	258	258	0	0	728	728	0	0	251	251	0	0	1695	1695	0	0	482	482	0	0
Lahra, 2017 #455	Tetracycline	AUSTRALIA	2015	1	6	5411	4545	0	866	92				1905				258	83	0	175	728				251				1695				482	386	0	96
Lahra, 2018 #441	Azithromycin	AUSTRALIA	2016	1	7	6378	6060	0	318	140	128	0	12	2268	2186	0	82	218	217	0	1	865	855	0	10	349	281	0	68	1734	1641	0	93	804	752	0	52
Lahra, 2018 #441	Ceftriaxone	AUSTRALIA	2016	1	7	6378	6289	89	0	140	111	1	0	2268	2243	25	0	218	218	0	0	865	833	32	0	349	347	2	0	1734	1715	19	0	804	795	9	0
Lahra, 2018 #441	Ciprofloxacin	AUSTRALIA	2016	1	7	6378	4466	0	1912	140	114	0	26	2268	1530	0	738	218	198	0	20	865	649	0	216	349	222	0	127	1734	1093	0	641	804	660	0	144
Lahra, 2018 #441	penicillin	AUSTRALIA	2016	1	7	6378	4302	0	2076	140	120	0	20	2268	1319	0	949	218	206	0	12	865	622	0	243	349	214	0	135	1734	1136	0	598	804	685	0	119
Lahra, 2019 #443	Azithromycin	AUSTRALIA	2017	1	7	7835	7109	0	726	204	196	0	8	2806	2545	0	261	216	214	0	2	1249	1188	0	61	359	313	0	46	2258	1954	0	304	743	699	0	44
Lahra, 2019 #443	Ceftriaxone	AUSTRALIA	2017	1	7	7835	7752	83	0	204	204	0	0	2806	2793	13	0	216	216	0	0	1249	1238	11	0	359	357	2	0	2258	2210	48	0	743	734	9	0
Lahra, 2019 #443	Ciprofloxacin	AUSTRALIA	2017	1	7	7835	5681	0	2154	204	132	0	72	2806	1949	0	857	216	204	0	12	1249	984	0	265	359	223	0	136	2258	1567	0	691	743	622	0	121
Lahra, 2019 #443	CMRP	AUSTRALIA	2017	1	7	7835	0	0	1052	204				2806				216				1249				359				2258				743
Lahra, 2019 #443	penicillin	AUSTRALIA	2017	1	7	7835	5790	0	2045	204	153	0	51	2806	2097	0	709	216	206	0	10	1249	924	0	325	359	210	0	149	2258	1590	0	668	743	610	0	133
Lahra, 2019 #443	PPNG	AUSTRALIA	2017	1	7	7835	0	0	993	204				2806				216				1249				359				2258				743
Lahra, 2019 #443	Spectinomycin	AUSTRALIA	2017	1	7	7835	7835	0	0	204	204	0	0	2806	2806	0	0	216	216	0	0	1249	1249	0	0	359	359	0	0	2258	2258	0	0	743	743	0	0
Lahra, 2019 #443	Tetracycline	AUSTRALIA	2017	1	7	7835	7052	0	783	204				2806				216				1249				359				2258				743
Lee, 2018 #304	Azithromycin	NZ	2015	1	6	355	36	7	0
Lee, 2018 #304	Cefixime	NZ	2015	1	6	394	4	0	0
Lee, 2018 #304	Ceftriaxone	NZ	2015	1	6	398	388	10	0
Lee, 2018 #304	Ciprofloxacin	NZ	2015	1	6	398	272	0	126
Lee, 2018 #304	CMRP	NZ	2015	1	6	398	0	0	236
Lee, 2018 #304	penicillin	NZ	2015	1	6	398	8	341	49
Lee, 2018 #304	PPNG	NZ	2015	1	6	398	0	0	0
Lee, 2018 #304	Spectinomycin	NZ	2015	1	6	392	6	0	0
Lee, 2018 #304	Tetracycline	NZ	2015	1	6	398	126	166	106
Tapsall, 1993 #437	penicillin	AUSTRALIA	1987	0	1	3254	767	1794	693
Tapsall, 1993 #437	penicillin	AUSTRALIA	1988	0	1	1769	384	925	460
Tapsall, 1993 #437	penicillin	AUSTRALIA	1989	0	1	1631	238	875	517
Tapsall, 1993 #437	penicillin	AUSTRALIA	1990	0	1	1440	200	887	354
Tapsall, 1993 #437	penicillin	AUSTRALIA	1991	0	2	1167	187	686	293
Tapsall, 1995 #186	Cefixime	AUSTRALIA	1993	0	2
Tapsall, 1995 #186	Cefpodoxime	AUSTRALIA	1993	0	2	173	173	0	0
Tapsall, 1995 #186	Ceftriaxone	AUSTRALIA	1993	0	2	173	173	0	0
Tapsall, 1995 #186	Ciprofloxacin	AUSTRALIA	1993	0	2	173	161	12	0
Tapsall, 1995 #186	penicillin	AUSTRALIA	1993	0	2	173	53	36	84
Tapsall, 1995 #186	PPNG	AUSTRALIA	1993	0	2	173	0	0	38
Tapsall, 1995 #186	Spectinomycin	AUSTRALIA	1993	0	2	173	173	0	0
Tapsall, 1995 #186	Tetracycline	AUSTRALIA	1993	0	2	173	167	0	6
Tapsall, 1996 #213	Ceftriaxone	AUSTRALIA	1993	0	2	2670	2670	0	0
Tapsall, 1996 #213	Ciprofloxacin	AUSTRALIA	1986	0	1	2141	2098	43	0
Tapsall, 1996 #213	Ciprofloxacin	AUSTRALIA	1991	0	2	516	497	15	4
Tapsall, 1996 #213	Ciprofloxacin	AUSTRALIA	1992	0	2	704	688	14	2
Tapsall, 1996 #213	Ciprofloxacin	AUSTRALIA	1993	0	2	618	597	21	0
Tapsall, 1996 #213	Ciprofloxacin	AUSTRALIA	1994	0	2	499	485	11	3
Tapsall, 1996 #213	Ciprofloxacin	AUSTRALIA	1995	0	2	333	306	15	12
Tapsall, 1996 #213	PPNG	AUSTRALIA	1993	0	2	2670	2383	0	287
Tapsall, 1996 #213	Spectinomycin	AUSTRALIA	1993	0	2	2670	2670	0	0
Tapsall, 1997 #471	Ceftriaxone	AUSTRALIA	1996	0	3	2742	2742	0	0	0	0	0	0	723				425				503				86				415				578
Tapsall, 1997 #471	Ciprofloxacin	AUSTRALIA	1996	0	3	2742	2640	0	108	0	0	0	0	723	673	0	50	425	422	0	3	503	496	0	7	86	83	0	3	415	381	0	34	578	567	0	11
Tapsall, 1997 #471	CMRP	AUSTRALIA	1996	0	3	2753			271					723			132													415			94
Tapsall, 1997 #471	penicillin	AUSTRALIA	1996	0	3	2753	2321	0	432
Tapsall, 1997 #471	PPNG	AUSTRALIA	1996	0	3	2753			161					723			60	425			10	503			17	86			2	415			41	578			28
Tapsall, 1997 #471	Spectinomycin	AUSTRALIA	1996	0	3	2742	2742	0	0	0	0	0	0	723				425				503				86				415
Tapsall, 1997 #471	Tetracycline	AUSTRALIA	1996	0	3	2742	2583		147	0	0	0	0	723	659	0	64	425	417	0	8	503	491	0	12	86	86	0	0	415	391	0	24	578	439	0	39
Tapsall, 1998 #472	Azithromycin	AUSTRALIA	1997	0	3	219	218	0	1
TAPSALL, 1998 #472	Ceftriaxone	AUSTRALIA	1997	0	3	219	219	0	0
TAPSALL, 1998 #472	Ciprofloxacin	AUSTRALIA	1997	0	3	219	202	17
TAPSALL, 1998 #472	Gentamicin	AUSTRALIA	1997	0	3
TAPSALL, 1998 #472	PPNG	AUSTRALIA	1997	0	3	219	0	0	20
TAPSALL, 1998 #472	Spectinomycin	AUSTRALIA	1997	0	3	219	219	0	0
Tapsall, 2000 #460	Ceftriaxone	AUSTRALIA	1999	0	3	3658	3658	0	0					1523	1523	0	0	428	428	0	0	552	552	0	0	93	93	0	0	744	744	0	0	302	302	0	0
Tapsall, 2000 #460	Ciprofloxacin	AUSTRALIA	1999	0	3	3658	3030	0	628				0	1523	1127		396	428	428	0	0	552	509	0	43	93	93	0	0	744	565	0	179	302	293	0	9
Tapsall, 2000 #460	CMRP	AUSTRALIA	1999	0	3	3658			525					1523			375	428			7	552			47	93			19	744			72	302			6
Tapsall, 2000 #460	penicillin	AUSTRALIA	1999	0	3	3658	2644	219	794					1523	924	76	523	428	405	4	19	552	466	17	69	93	69	2.79	21	744	506	112	126	302	269	4.53	28
Tapsall, 2000 #460	PPNG	AUSTRALIA	1999	0	3	3658			269					1523			148	428			12	552			22	93			2	744			54	302			22
Tapsall, 2000 #460	Spectinomycin	AUSTRALIA	1999	0	3	3658	3658	0	0					1523	1523	0	0	428	428	0	0	552	552	0	0	93	93	0	0	744	744	0	0	302	302	0	0
Tapsall, 2000 #460	Tetracycline	AUSTRALIA	1999	0	3	3658	3370		288					1523	1355	0	168	428	428	0	0	552	520	0	32	93	93	0	0	744	697	0	47	302	269	0	33
Tapsall, 2001 #458	Ceftriaxone	AUSTRALIA	2000	1	3	3468	3468
Tapsall, 2001 #458	Ciprofloxacin	AUSTRALIA	2000	1	3	3468	2850	0	618
Tapsall, 2001 #458	CMRP	AUSTRALIA	2000	1	3	377			377				0	1247			224	224			6	581			42	86			18	800			81	307			6
Tapsall, 2001 #458	penicillin	AUSTRALIA	2000	1	3	3468	2789	0	679	9	7	0	2	1247	931	0	316	438	427	0	11	581	454	0	127	86	53	0	33	800	657	0	143	307	260	0	47
Tapsall, 2001 #458	PPNG	AUSTRALIA	2000	1	3	302			302	9			2	1247			92	92			5	581			85	86			15	800			62	307			41
Tapsall, 2001 #458	Spectinomycin	AUSTRALIA	2000	1	3	3468	3468
Tapsall, 2001 #458	Tetracycline	AUSTRALIA	2000	1	3	3468	3152	0	316
Tapsall, 2002 #461	Ceftriaxone	AUSTRALIA	2001	1	4	3725	3725	0	0	19	19	0	0	1505	1505	0	0	460	460	0	0	619	619	0	0	124	124	0	0	701	701	0	0	297	297	0	0
Tapsall, 2002 #461	Ciprofloxacin	AUSTRALIA	2001	1	4	3725	3087	146	492	19	19	0	0	1505	1168	75	262	460	449	0	11	619	505	14	100	124	91	15	18	701	590	32	79	297	265	10	22
Tapsall, 2002 #461	CMRP	AUSTRALIA	2001	1	4	3725	0	0	558	19	19	0	0	1505	0	0	321	460	0	0	13	619	0	0	101	124	0	0	12	701	0	0	91	297	0	0	20
Tapsall, 2002 #461	penicillin	AUSTRALIA	2001	1	4	3725	2893	0	832	19	19	0	0	1505	1098	0	407	460	435	0	25	619	473	0	146	124	104	0	20	701	514	0	187	297	250	0	47
Tapsall, 2002 #461	PPNG	AUSTRALIA	2001	1	4	3725	0	0	274	19	19	0	0	1505	0	0	86	460	0	0	12	619	0	0	45	124	0	0	8	701	0	0	96	297	0	0	27
Tapsall, 2002 #461	Spectinomycin	AUSTRALIA	2001	1	4	3725	3725	0	0	19	19	0	0	1505	1505	0	0	460	460	0	0	619	619	0	0	124	124	0	0	701	701	0	0	297	297	0	0
Tapsall, 2003 #462	penicillin	AUSTRALIA	2003	1	4	3886	2738	0	1148	45	35	0	8	1218	640	0	578	646	625	0	21	651	558	0	93	180	140	0	40	831	506	0	325	403	308	0	95
Tapsall, 2004 #465	PPNG	AUSTRALIA	2003	1	4	3677			410	12			8	1102			146	500			15	600			72	224			20	147			94	238			64
Tapsall, 2005 #464	CMRP	AUSTRALIA	2003	1	4	3664			738	42			2	1113			432	517			6	621			21	188			20	854			231				31
Tapsall, 2006 #444	Ceftriaxone	AUSTRALIA	2005	1	4	3886	3838	48	0	45	45	0	0	1218	1181	37	0	646	646	0	0	651	646	5	0	180	180	0	0	831	825	6	0	403	403	0	0
Tapsall, 2006 #444	Ciprofloxacin	AUSTRALIA	2005	1	4	3886	2619	77	1190	45	41	0	4	1218	663		555	646	631	0	15	651	543		108	180	129		51	831	420		411	403	357		46
Tapsall, 2006 #444	CMRP	AUSTRALIA	2005	1	4	3850	0	0	964	28			12	1178			504	543			4	548			80	230			29	949			304	374			30
Tapsall, 2006 #444	penicillin	AUSTRALIA	2005	1	4	3850	2545	0	1306	28	11	0	17	1178	573		605	543	518	0	25	548	397	0	151	230	190	0	40	949	554	0	395	374	302	0	72
Tapsall, 2006 #444	PPNG	AUSTRALIA	2005	1	4	3850	0	0	342	28			5	1178			101	543			21	548			71	230			11	949			91	374			42
Tapsall, 2006 #444	Spectinomycin	AUSTRALIA	2005	1	4	3886	3886	0	0	45	45	0	0	1218	1218			646	646	0	0	651	651	0	0	180	180	0	0	831	831	0	0	403	403	0	0
Tapsall, 2006 #444	Tetracycline	AUSTRALIA	2005	1	4	3886	3354	0	534	45	40	0	5	1218	1080	0	138	646	629	0	17	651	577	0	74	180	159	0	21	831	630	0	201	403	325	0	78
Tapsall, 2007 #466	Ceftriaxone	AUSTRALIA	2006	1	5	3850	3827	0	23	28	28	0	0	1178	1163	0	15	543	543	0	0	548	542	0	6	230	229	0	1	949	949	0	0	374	373	0	1
Tapsall, 2007 #466	Ciprofloxacin	AUSTRALIA	2006	1	5	3850	2395	0	1455	28	11	0	16	1178	543	0	635	543	520	0	23	548	355	0	193	230	166	0	64	949	486	0	463	374	313	0	61
Tapsall, 2007 #466	Spectinomycin	AUSTRALIA	2006	1	5	3850	3850	0	0	28	28	0	0	1178	1178	0	0	543	543	0	0	543	543	0	0	230	230	0	0	949	949	0	0	374	374	0	0
Tapsall, 2007 #466	Tetracycline	AUSTRALIA	2006	1	5	3850	3388	0	462	28	24	0	4	1178	1053	0	125	543	519	0	24	548	456	0	92	230	215	0	15	949	852	0	97	374	269	0	105
Tapsall, 2009 #467	penicillin	AUSTRALIA	2009	1	5	219	199	0	20
Tapsall, 2010 #468	PPNG	AUSTRALIA	2010	1	5	3157			20
